# Supplementary material for: Amino Acid Metabolism-Related lncRNA Signature Predicts the Prognosis of Breast Cancer
Source: Front Genet. 2022 May 13;13:880387. doi: 10.3389/fgene.2022.880387 (PMC9136175; doi:10.3389/fgene.2022.880387)
Supplement: Supplementary file 1 [file Table3.XLSX]

## Sheet: supplement-table1
TCGA-BRCA differentially expressed genes
gene	conMean	treatMean	logFC	pValue	fdr
AASS	4.29275	1.29974	-1.72368	3.82e-48	7.42e-47
AGMAT	0.462681	1.10856	1.2606	1.26e-32	7.1e-32
ASPA	2.38886	0.231911	-3.36468	6.37e-61	1.98e-58
BBOX1	12.1549	2.74636	-2.14594	4.32e-37	3.05e-36
BHMT2	9.07269	1.18933	-2.93138	4.1e-44	6.06e-43
CBS	0.0351039	0.134305	1.93581	6.57e-07	1.01e-06
CBSL	0.0306759	0.0854721	1.47835	0.0194816	0.0221933
CDO1	22.193	2.05947	-3.42976	1.71e-58	1.77e-56
CGA	0.028875	11.2353	8.60401	4.03e-18	1.09e-17
CKMT1A	0.515111	1.4953	1.53747	2.46e-10	4.66e-10
CKMT1B	0.554788	1.54076	1.47363	2.96e-07	4.69e-07
CKMT2	4.70919	0.66831	-2.81689	5.26e-55	2.34e-53
CPS1	1.16264	0.547843	-1.08557	3.98e-43	5.16e-42
DCT	0.408223	0.0678683	-2.58855	3.19e-56	1.98e-54
DHTKD1	7.74541	15.9225	1.03965	3.6e-34	2.24e-33
DIO1	0.532852	5.73718	3.42853	8.49e-09	1.47e-08
DMGDH	1.62085	0.275301	-2.55767	2.95e-49	6.12e-48
GADL1	0.0847009	0.0207703	-2.02785	3.74e-06	5.6e-06
GCAT	4.11643	8.44765	1.03716	3.73e-21	1.15e-20
HOGA1	0.619637	0.195226	-1.66628	3.88e-37	2.81e-36
HPD	2.11361	0.703036	-1.58804	6.46e-40	6.09e-39
IDO1	1.48068	6.40701	2.11339	0.00931428	0.0108492
IDO2	0.0162802	0.0527946	1.69727	2.23e-06	3.38e-06
IL4I1	0.761591	4.74241	2.63853	7.5e-42	8.33e-41
INMT	6.64264	1.2625	-2.39547	1.2e-54	4.68e-53
KMO	0.543512	1.71527	1.65805	8.58e-14	2.02e-13
NAALAD2	1.12548	0.171733	-2.7123	1.33e-58	1.77e-56
NAT8L	14.0497	1.75552	-3.00057	1.41e-42	1.69e-41
NMRAL1	7.87112	16.7182	1.08678	5.08e-41	5.45e-40
OAZ3	0.659348	1.56395	1.24608	5.1e-28	2.14e-27
OTC	0.139465	0.0169411	-3.0413	6.51e-48	1.19e-46
PSMB3	49.0587	107.167	1.12728	1.7e-39	1.51e-38
PSMD3	18.8985	50.0811	1.40599	2.82e-38	2.25e-37
PSME2	17.8077	41.0429	1.20463	8.58e-41	8.89e-40
PSPH	3.37425	7.20606	1.09464	1.47e-31	7.76e-31
PYCR1	8.00223	37.6715	2.235	2.79e-57	2.17e-55
PYCR3	3.23739	10.7934	1.73725	3.95e-50	9.45e-49
RIMKLA	0.273459	0.739265	1.43477	3.03e-06	4.56e-06
RPL39L	6.15969	15.718	1.35149	3.55e-29	1.65e-28
SDS	0.9245	4.26225	2.20487	1.58e-47	2.74e-46
SDSL	3.54774	7.89544	1.15412	4.46e-29	2.01e-28
SEPHS2	27.0245	60.9878	1.17425	4.29e-44	6.06e-43
SERINC2	24.0258	57.792	1.26629	6.15e-28	2.55e-27
SLC25A10	4.24341	9.41875	1.15031	1.42e-28	6.33e-28
SLC45A2	0.0191	0.0585023	1.61492	2.42e-14	5.75e-14
SLC5A5	0.0464366	0.231886	2.32008	1.35e-07	2.2e-07
SLC7A5	5.12212	28.8963	2.49607	2.03e-29	9.55e-29
SMS	27.7838	58.852	1.08284	6.22e-46	1.02e-44
TDO2	0.0719907	0.979026	3.76547	1.55e-52	5.36e-51
TH	0.0589415	0.237311	2.00942	0.000259029	0.000334265
TPH2	0.00226676	0.011756	2.37469	0.0196466	0.0222996
TPO	0.99033	0.366742	-1.43314	3.22e-40	3.23e-39
TSHB	0.11108	0.0319541	-1.79752	4.41e-34	2.69e-33
TSTD1	25.928	61.139	1.23758	2.91e-32	1.56e-31
TYRP1	0.0307729	0.64553	4.39075	3.33e-15	8.15e-15

## Sheet: supplement-table2
amino acid metabolism based lncRNAs
gene	conMean	treatMean	logFC	pValue	fdr
LINC02100	0.130213	0.335767	1.36659	1.72658e-05	2.80112e-05
RHPN1-AS1	0.88277	2.87239	1.70214	6.67445e-45	2.15362e-43
AC021087.1	0.50219	0.212546	-1.24046	1.06457e-26	8.31054e-26
AP001610.2	0.0902785	0.213559	1.24218	0.000262489	0.000376615
DLEU2	0.399191	0.923729	1.21039	5.32732e-31	5.90478e-30
AC093423.2	0.452915	0.203666	-1.15304	3.32286e-39	6.79548e-38
ADCY6-DT	0.186252	0.543235	1.54432	7.86712e-24	5.07692e-23
AF131215.5	2.25331	0.84233	-1.41959	1.85479e-36	2.89587e-35
AL023803.2	0.0309244	0.340528	3.46095	1.7739e-45	6.28222e-44
AC083843.2	2.28172	0.982894	-1.21501	3.46332e-27	2.89008e-26
LMNTD2-AS1	0.693413	2.10309	1.60072	4.83335e-10	1.0797e-09
C6orf99	0.259004	1.56435	2.59452	7.65201e-55	5.84774e-53
AC020659.1	0.840971	0.397923	-1.07956	1.03909e-17	4.08876e-17
AC110792.3	0.901747	0.439155	-1.03799	3.31445e-29	3.14548e-28
LINC00160	0.573405	1.72849	1.59189	2.28785e-11	5.72752e-11
LINC00922	0.0245129	0.55973	4.51312	1.30618e-53	9.03131e-52
AC023794.1	0.822187	0.389788	-1.07678	1.42707e-25	1.04126e-24
AL121829.2	0.0783834	0.312553	1.99548	6.57561e-19	2.88453e-18
UNC5B-AS1	0.158208	0.553956	1.80795	2.31645e-21	1.20124e-20
LINC01857	0.392164	1.11476	1.5072	1.73912e-23	1.10271e-22
AC005841.1	0.187588	0.388191	1.0492	5.73382e-11	1.38297e-10
MAFG-DT	1.51791	4.69114	1.62785	3.17829e-41	7.65844e-40
MIR497HG	1.25929	0.340069	-1.88871	1.82326e-57	2.94152e-55
AL445490.1	0.148536	0.365971	1.30092	0.000161894	0.000238649
STPG3-AS1	0.192449	0.391805	1.02566	0.00185646	0.00246172
LINC02273	0.117999	0.249339	1.07933	0.0376488	0.0434202
AL645608.7	0.489025	1.08516	1.14993	0.000418919	0.000591128
AL645608.6	0.120442	0.545208	2.17847	5.2729e-11	1.27604e-10
AL121832.2	1.13538	2.64598	1.22062	9.96881e-16	3.38194e-15
AC105020.1	0.731902	0.328667	-1.15502	2.1504e-39	4.52518e-38
MIAT	0.269291	0.753724	1.48487	1.07389e-18	4.59967e-18
KCNJ2-AS1	0.805764	0.187146	-2.10619	3.61908e-56	4.77719e-54
AC092718.3	2.12715	6.03655	1.5048	1.06253e-32	1.29646e-31
MYB-AS1	0.126549	0.334953	1.40426	1.86011e-05	3.01102e-05
C1orf220	0.206485	0.478959	1.21387	3.07996e-15	1.00497e-14
AC011445.1	0.662107	1.54688	1.22422	9.34245e-11	2.22017e-10
AL109741.1	1.66504	0.45212	-1.88078	5.7209e-46	2.12994e-44
AC024075.1	4.60216	2.16298	-1.08929	1.39248e-29	1.36613e-28
AC003965.1	0.293697	0.618474	1.07438	7.53255e-10	1.65968e-09
AC092140.2	0.452107	0.209877	-1.10712	5.76353e-23	3.48694e-22
AC022211.3	0.205944	0.603556	1.55123	1.71348e-25	1.24399e-24
AC096921.2	1.53318	0.331087	-2.21125	2.61592e-59	6.33054e-57
AL163051.1	0.264568	0.557834	1.0762	4.22881e-22	2.33469e-21
LINC02587	4.11415	0.348347	-3.562	5.942e-61	2.15695e-58
LINC01711	0.345254	0.929091	1.42816	2.50401e-20	1.23248e-19
MIR155HG	0.441706	0.938351	1.08704	2.51366e-11	6.27119e-11
TPT1-AS1	2.82738	0.963909	-1.5525	1.50785e-43	4.3788e-42
AC105450.1	0.120155	0.417233	1.79596	4.75189e-19	2.11649e-18
AC121757.1	1.52027	0.67789	-1.1652	7.51714e-19	3.26793e-18
MIR3150BHG	0.0358461	0.226971	2.66262	2.69158e-27	2.29487e-26
AC093799.1	1.11641	0.483857	-1.20622	1.2222e-38	2.36618e-37
LINC01943	0.129221	0.495628	1.93942	2.39775e-39	4.97362e-38
AP003071.4	0.92358	0.20074	-2.20191	2.55029e-52	1.48121e-50
LIPE-AS1	1.08516	0.469421	-1.20895	1.91213e-33	2.50128e-32
AC092809.4	0.2004	0.515081	1.36191	1.32994e-07	2.4885e-07
LINC01589	1.07488	0.204131	-2.39661	9.55427e-55	6.9364e-53
LINC02613	7.38655	1.45315	-2.34572	1.6758e-49	8.39057e-48
AC040169.1	0.908966	1.8235	1.00441	4.6248e-06	7.83571e-06
LAMC1-AS1	1.11155	0.375609	-1.56527	1.04129e-40	2.32609e-39
LINC00511	0.112847	0.79407	2.8149	1.29201e-30	1.35942e-29
AL158847.1	1.03053	0.35345	-1.54382	7.81142e-17	2.90825e-16
LINC00092	0.583868	0.223841	-1.38316	3.21739e-41	7.65844e-40
LINC01569	0.948716	1.98378	1.0642	3.33741e-21	1.70631e-20
LINC01703	0.65649	1.41752	1.11052	3.40426e-14	1.04724e-13
LINC01152	3.04316	0.72553	-2.06846	5.39274e-31	5.93202e-30
AC124067.4	0.17586	0.743642	2.08018	1.32895e-12	3.67549e-12
AL445423.1	0.855767	0.281786	-1.60262	7.68313e-35	1.06247e-33
AC064799.2	0.0523522	0.627296	3.58282	0.0143685	0.0174295
PPP1R14B-AS1	0.611005	2.12784	1.80013	3.44245e-35	4.94895e-34
MIR924HG	0.228096	0.549718	1.26905	3.34006e-12	8.91502e-12
AC083906.3	0.210657	1.19792	2.50756	4.02183e-10	9.08196e-10
NRIR	0.185912	0.375294	1.0134	0.00272349	0.00354983
AL049539.1	0.0707877	0.270813	1.93573	3.59344e-09	7.60595e-09
AL356311.1	0.49733	3.95929	2.99297	1.37252e-07	2.56157e-07
SIDT1-AS1	0.124239	0.288044	1.21317	0.02042	0.0242832
TRHDE-AS1	2.89975	0.0791121	-5.19588	3.12449e-55	2.66868e-53
DCST1-AS1	1.55511	3.57348	1.20031	4.81009e-24	3.16029e-23
AC067817.2	0.569548	0.211319	-1.43039	5.47675e-33	6.91499e-32
AC137630.3	0.16842	0.353744	1.07065	1.47168e-07	2.73608e-07
AL121672.3	0.1924	0.403674	1.06908	0.00271597	0.0035432
AC022211.1	0.161771	0.397034	1.29531	5.07615e-13	1.43396e-12
HSD11B1-AS1	11.7885	0.664666	-4.14861	2.55551e-51	1.42715e-49
AL358075.1	0.0686465	0.275137	2.00289	2.42134e-18	1.0132e-17
AP001189.1	0.8584	0.251667	-1.77013	9.57645e-33	1.18846e-31
AC048382.2	0.974691	0.350157	-1.47694	9.27068e-34	1.24639e-32
AC022196.1	0.017885	0.572772	5.00114	7.02249e-11	1.68819e-10
AC021739.2	1.37521	0.381364	-1.85042	3.3827e-55	2.72871e-53
LINC02541	0.98403	0.318786	-1.62611	1.6312e-30	1.69179e-29
TMEM75	0.0256199	0.32314	3.65682	3.77591e-09	7.93434e-09
AC132192.2	0.513891	1.10504	1.10457	2.6412e-21	1.35994e-20
AC006449.5	0.280612	0.914073	1.70373	1.73885e-25	1.25612e-24
AC005544.1	0.128018	0.399742	1.64272	7.25629e-08	1.39183e-07
AC008764.2	7.55806	3.61592	-1.06366	7.94441e-36	1.17707e-34
LINC00924	0.81831	0.164801	-2.31192	4.97981e-53	3.14378e-51
MAL2-AS1	0.0593162	0.228208	1.94385	5.95872e-12	1.54778e-11
LINC01402	0.925346	0.235364	-1.9751	1.25181e-42	3.30477e-41
LRRC8C-DT	0.775683	0.281925	-1.46015	4.68105e-50	2.42746e-48
VLDLR-AS1	0.576883	0.163216	-1.8215	1.52629e-36	2.40889e-35
MIR200CHG	5.13072	11.2867	1.13739	1.90139e-16	6.85066e-16
AC106782.5	0.755304	1.68236	1.15536	3.01931e-17	1.1537e-16
CADM3-AS1	0.834681	0.141942	-2.55592	6.47925e-56	6.27191e-54
AC011465.1	0.137868	0.398977	1.53302	1.17148e-07	2.20907e-07
AC093535.1	0.868234	0.239019	-1.86096	1.00095e-32	1.23168e-31
AL365436.2	0.0982236	0.448575	2.19121	1.09035e-17	4.26736e-17
AC108134.4	0.76447	2.05838	1.42897	1.05867e-17	4.15458e-17
AL353803.5	0.200158	0.738733	1.88391	1.42749e-14	4.48638e-14
AGAP1-IT1	0.168928	1.1053	2.70996	4.39982e-37	7.51592e-36
AC104964.3	0.745049	0.236907	-1.65302	8.8802e-41	2.04667e-39
LINC01293	0.0565651	0.250966	2.14951	0.00327114	0.00422948
AC073195.1	0.247414	0.563632	1.18782	2.16446e-21	1.1305e-20
TDRKH-AS1	0.374228	0.931205	1.31518	4.09442e-36	6.19281e-35
AL133230.1	0.0956378	0.270025	1.49744	1.43688e-05	2.33896e-05
LINC01655	0.0599175	0.250631	2.06451	1.47463e-13	4.34313e-13
AC008966.2	0.650983	0.281791	-1.208	9.1634e-38	1.68421e-36
LINC02446	0.346742	0.932399	1.42708	0.0143917	0.0174295
AC073130.2	0.673057	0.189823	-1.82607	6.33451e-47	2.62792e-45
AC064807.4	0.616864	1.26128	1.03187	4.12725e-12	1.09158e-11
ETV7-AS1	0.15211	0.334567	1.13718	6.73788e-06	1.12842e-05
AC004884.2	0.104928	0.38084	1.85978	7.63638e-06	1.27449e-05
LINC00641	3.51768	1.36836	-1.36218	5.59202e-49	2.61923e-47
AC010503.4	8.00853	18.1556	1.18081	7.01907e-34	9.52494e-33
AC093620.1	0.397596	0.826343	1.05544	2.14257e-07	3.94298e-07
AP005131.3	0.0892239	0.781422	3.1306	4.61509e-16	1.61084e-15
TBILA	0.508787	1.38617	1.44597	3.46391e-11	8.55375e-11
AC144450.1	0.437776	1.07734	1.29921	3.67921e-09	7.77614e-09
AC008115.3	0.949738	2.18911	1.20474	4.41023e-12	1.16219e-11
MMP2-AS1	0.149319	0.448845	1.58782	2.21156e-16	7.90933e-16
DDX11-AS1	0.160107	0.426592	1.41382	4.19483e-31	4.75851e-30
AC004687.1	0.388976	0.829356	1.09231	0.000767993	0.00106202
AC116025.2	0.0168117	0.238273	3.82507	9.81389e-36	1.43937e-34
AC007255.1	0.402679	1.30559	1.69699	4.64266e-19	2.0742e-18
JARID2-AS1	0.123648	0.266269	1.10664	7.22653e-06	1.20886e-05
AC245014.3	0.295585	0.651164	1.13945	0.000445789	0.000627824
AC007423.1	1.77732	0.0765367	-4.53741	2.13778e-48	9.40622e-47
AC004585.1	0.234566	0.861445	1.87677	2.2927e-28	2.0677e-27
EHMT2-AS1	0.104962	0.275361	1.39146	3.42622e-11	8.47509e-11
YTHDF3-AS1	0.902779	1.86669	1.04804	6.1395e-13	1.72429e-12
AC087239.1	0.153712	0.469927	1.6122	2.27761e-18	9.55807e-18
AC011447.3	0.145229	0.302858	1.06031	1.6156e-11	4.07267e-11
CD2BP2-DT	1.7805	5.47631	1.62092	2.73996e-31	3.15748e-30
AC025175.1	0.999132	0.489286	-1.03	3.91035e-35	5.51246e-34
U47924.1	0.0812876	0.306384	1.91423	1.69687e-22	9.73858e-22
AC037198.1	1.04629	4.01855	1.94139	3.13361e-11	7.7911e-11
AL390294.1	0.444126	1.83686	2.0482	1.43885e-08	2.89765e-08
AL691482.3	0.68765	1.47429	1.10027	0.000175463	0.000257606
SMYD3-AS1	0.0289722	0.621986	4.42414	1.51682e-13	4.44934e-13
AC006270.1	0.064566	0.406234	2.65346	0.000505288	0.000707501
AC092171.4	0.268966	0.740906	1.46187	1.75709e-27	1.52772e-26
AC022146.2	0.189299	0.535937	1.5014	5.82385e-08	1.1245e-07
AC010331.1	0.110254	0.459049	2.05782	1.0861e-28	9.91831e-28
AL359715.2	0.529194	0.258905	-1.03138	1.36569e-29	1.34897e-28
AL117335.1	0.702985	0.263668	-1.41477	2.11178e-41	5.19712e-40
AP005131.2	0.191987	0.825567	2.10438	3.02647e-23	1.87797e-22
AC138696.2	0.747957	2.42977	1.6998	1.77751e-29	1.73217e-28
AC245884.10	0.11018	0.261314	1.24592	0.0080884	0.0100208
AP006621.4	0.209278	0.51695	1.30461	1.1748e-10	2.76022e-10
KLF3-AS1	0.895162	0.32322	-1.46963	3.49178e-42	9.05369e-41
AC010300.1	0.171882	0.357082	1.05483	0.0148415	0.0179432
AP003419.3	0.407349	1.18634	1.54218	6.12175e-14	1.84415e-13
AC020663.2	0.221412	0.876876	1.98564	6.03593e-36	9.03523e-35
AC098869.2	0.156919	0.3309	1.07637	4.62699e-07	8.29431e-07
AL158212.3	2.18013	1.02813	-1.08438	3.05586e-47	1.30503e-45
AL157838.1	0.31253	0.860841	1.46175	1.0129e-18	4.35126e-18
LINC00639	0.651441	0.253618	-1.36098	3.67926e-45	1.24239e-43
AC027228.2	0.137949	0.379486	1.45991	1.02315e-05	1.69397e-05
IDH2-DT	0.17815	0.432342	1.27908	6.34881e-06	1.06695e-05
UBE2R2-AS1	0.0857301	0.220174	1.36077	0.000971292	0.00132673
LINC02195	0.0580913	0.320369	2.46334	7.04073e-17	2.63483e-16
AC015912.3	0.37382	1.35136	1.85399	1.54803e-20	7.72418e-20
AC073573.1	0.065736	0.215161	1.71066	7.6334e-10	1.67935e-09
AC109361.2	0.30862	0.707264	1.19642	3.97549e-05	6.22699e-05
AL353622.1	0.539338	1.15729	1.10149	3.6322e-10	8.25346e-10
AL157373.2	0.11013	0.259078	1.23418	0.000732105	0.0010153
AC006946.3	0.789403	0.351008	-1.16926	4.56009e-25	3.24571e-24
AC103769.1	0.0773595	0.251174	1.69904	0.00956813	0.0117737
AC099684.2	0.107475	0.227436	1.08145	0.0272634	0.0319503
ZNF687-AS1	0.435956	0.917612	1.0737	4.3078e-31	4.84878e-30
MIR4435-2HG	1.34195	2.73059	1.02488	1.23295e-33	1.64242e-32
ADIRF-AS1	2.4274	1.07946	-1.16911	8.26873e-39	1.62246e-37
AC108860.2	0.538037	1.57894	1.55318	1.37768e-30	1.43913e-29
AC090825.1	0.73893	0.303544	-1.28353	1.63995e-34	2.24642e-33
AC105137.2	0.0929566	0.259634	1.48185	3.1486e-23	1.94543e-22
AL031848.1	0.262488	1.06539	2.02105	1.73067e-12	4.70586e-12
AC069234.5	0.583873	0.270422	-1.11044	1.91837e-30	1.96161e-29
BRWD1-AS1	0.0946728	0.232094	1.29369	1.04429e-06	1.83796e-06
UST-AS2	0.14784	0.577264	1.9652	2.55044e-22	1.42982e-21
ATP2A1-AS1	0.314825	1.4512	2.20462	6.556e-43	1.7961e-41
AL139246.5	0.442893	1.6715	1.91611	5.08282e-24	3.32444e-23
LINC02202	1.49044	0.184053	-3.01754	5.21729e-62	3.78775e-59
BCL2L1-AS1	0.139857	0.537517	1.94236	0.0332084	0.0386058
AL590133.1	0.128757	0.372382	1.53213	4.05771e-19	1.81845e-18
UBE2Q1-AS1	0.174783	0.381724	1.12696	2.04739e-15	6.74107e-15
AL136084.2	2.32254	1.00459	-1.20909	3.04792e-31	3.48471e-30
AL662844.4	1.41697	0.608158	-1.22029	1.58683e-44	4.90229e-43
AP001189.3	1.75654	0.870544	-1.01275	3.72579e-20	1.78543e-19
DGCR5	0.116549	0.241115	1.04879	0.0192193	0.0229872
LINC02716	0.82256	0.257646	-1.67473	1.28221e-27	1.12834e-26
AP000866.2	0.467194	0.212059	-1.13956	1.1265e-36	1.81742e-35
MAGI2-AS3	3.96329	0.913597	-2.11707	2.00805e-62	2.91569e-59
SNHG25	0.643237	2.2572	1.81111	2.23849e-24	1.51176e-23
AC078864.1	0.222849	0.677808	1.60481	2.29638e-06	3.97894e-06
AC024451.4	0.0716817	0.241576	1.7528	1.43223e-10	3.33803e-10
Z99289.1	0.505971	0.169716	-1.57593	5.69251e-35	7.94761e-34
AP001010.1	0.174472	0.362708	1.05581	2.15605e-08	4.29436e-08
AC012213.3	0.128876	0.316445	1.29597	3.57215e-27	2.96386e-26
Z97989.1	1.14702	0.389827	-1.55698	2.47216e-53	1.63162e-51
C9orf106	0.0932048	0.293363	1.65421	1.36752e-11	3.4593e-11
LINC02693	1.04517	0.494867	-1.07863	1.57425e-46	6.17787e-45
AC104667.2	0.540956	1.5815	1.54771	1.90531e-29	1.844e-28
AC005730.3	0.0954761	0.275451	1.52858	1.21672e-07	2.28253e-07
MIR99AHG	2.21471	0.618339	-1.84065	2.45718e-60	7.13566e-58
AC093110.1	2.65257	0.532947	-2.31533	1.54957e-52	9.37488e-51
TFAP2A-AS1	0.430215	0.966685	1.16799	1.84178e-22	1.04873e-21
PCAT6	2.37917	7.19825	1.59719	1.58165e-35	2.29655e-34
AL590226.1	0.942092	0.314469	-1.58295	6.4724e-40	1.40267e-38
LINC02256	0.759499	0.312736	-1.28011	5.01462e-40	1.10322e-38
LINC02352	0.485295	0.212315	-1.19265	7.85311e-23	4.69247e-22
AC012073.1	0.374688	1.11379	1.57172	4.15118e-37	7.17561e-36
AP001528.1	6.73293	0.861631	-2.96609	4.05101e-56	4.90172e-54
AL121832.3	0.104137	0.263502	1.33933	1.1395e-22	6.69859e-22
HLA-F-AS1	0.788944	0.381088	-1.0498	1.30831e-37	2.37459e-36
NCKAP5-AS2	0.429907	0.183266	-1.23008	7.94858e-37	1.32659e-35
AC015802.3	0.760516	0.351535	-1.11331	1.06252e-36	1.73346e-35
AC040169.3	0.192147	0.411208	1.09766	8.60362e-12	2.20773e-11
AC093278.2	4.46357	1.53822	-1.53694	5.84534e-45	1.92896e-43
AL445228.2	0.234793	0.484251	1.04437	2.8811e-08	5.69939e-08
CARMN	2.06664	0.286558	-2.85039	2.26956e-58	4.11925e-56
MIR100HG	5.43745	1.76448	-1.62369	5.8339e-56	6.21612e-54
AC006946.2	1.04517	0.514786	-1.02169	4.23328e-23	2.59355e-22
AC007938.3	2.51432	0.859747	-1.54819	1.01517e-40	2.30316e-39
USP30-AS1	0.430129	1.09581	1.34916	1.16215e-08	2.3502e-08
KLHDC7B-DT	0.492388	3.70504	2.91162	1.11387e-30	1.18054e-29
ACTA2-AS1	5.99095	0.98026	-2.61155	4.15959e-42	1.0596e-40
AL451050.2	0.126064	0.345931	1.45633	7.93311e-20	3.73989e-19
SOCAR	0.0475712	0.264087	2.47285	2.30732e-37	4.13608e-36
AL445524.1	2.07347	6.43779	1.63452	7.23908e-40	1.54576e-38
SRRM2-AS1	0.218401	0.481317	1.14001	2.76833e-19	1.26007e-18
U73166.1	0.303303	0.642571	1.08309	6.72676e-10	1.48438e-09
A2M-AS1	1.41112	0.590681	-1.25639	1.11141e-46	4.48268e-45
DIO3OS	0.830811	0.275568	-1.59211	6.57533e-42	1.6461e-40
AL161908.1	1.23517	2.84927	1.20589	1.63097e-08	3.28e-08
LINC01341	0.209657	0.461144	1.13719	1.04079e-05	1.71925e-05
AC133644.1	0.11507	1.09317	3.24793	2.10118e-32	2.52142e-31
ARHGEF2-AS2	0.21046	0.437858	1.05692	1.46486e-12	4.00562e-12
AC133540.1	0.0462125	0.222791	2.26934	8.81483e-06	1.46109e-05
EIPR1-IT1	0.0816561	0.339988	2.05785	5.74404e-21	2.90604e-20
AP000251.1	0.166271	0.916884	2.4632	3.17924e-37	5.62958e-36
AC083880.1	0.346472	0.912015	1.39632	4.59605e-22	2.51829e-21
AC103706.1	0.507255	1.8029	1.82954	1.19716e-32	1.44856e-31
AC013652.1	0.0540146	0.506044	3.22784	6.36229e-27	5.13225e-26
AL117329.1	0.0272151	0.302556	3.47472	7.60455e-18	3.00867e-17
AC027698.1	0.0423277	0.262292	2.6315	0.00198991	0.00262967
AC107031.1	0.0354192	0.259188	2.8714	8.68622e-09	1.76644e-08
LINC02568	2.23755	6.09196	1.44498	4.63551e-05	7.20637e-05
WDFY3-AS2	1.09987	0.410613	-1.42148	1.25762e-56	1.82606e-54
AC009133.1	0.72252	1.57561	1.1248	3.49148e-45	1.20706e-43
EMSLR	1.22852	3.28011	1.41683	4.98012e-16	1.72994e-15
U62317.1	2.53032	5.21108	1.04226	1.12172e-24	7.64665e-24
LINC02571	0.136654	0.479156	1.80996	6.80504e-08	1.30873e-07
SIAH2-AS1	0.506665	1.30548	1.36548	5.03246e-09	1.04687e-08
GNG12-AS1	0.64799	0.199674	-1.69833	3.02512e-55	2.66868e-53
AC048341.1	0.803213	0.383594	-1.0662	1.9112e-30	1.96161e-29
AC010487.1	0.277309	0.55884	1.01094	2.09721e-07	3.86441e-07
GATA3-AS1	0.933138	5.03158	2.43085	4.68794e-13	1.33731e-12
CYTOR	2.23815	4.711	1.07373	3.31635e-27	2.78343e-26
AL021368.2	0.667604	0.248666	-1.42479	8.73485e-45	2.75717e-43
MEG3	4.10883	1.48778	-1.46557	7.50755e-44	2.22469e-42
AL136115.2	0.179965	0.463563	1.36505	3.89491e-06	6.63781e-06
AC009171.2	0.401345	0.914375	1.18794	4.64164e-16	1.61623e-15
AC011676.1	0.13382	0.300376	1.16648	3.76287e-07	6.80409e-07
MAFA-AS1	0.0187042	0.357535	4.25665	4.11784e-24	2.73018e-23
AC023983.2	0.146024	0.346578	1.24697	5.57629e-05	8.56801e-05
AC084125.4	0.180082	0.54559	1.59916	9.0099e-22	4.86334e-21
AC124312.2	1.38052	0.667115	-1.0492	7.97769e-27	6.27309e-26
LINC01357	0.100757	0.255978	1.34514	0.000366358	0.000519992
AC124319.1	0.16686	0.785423	2.23484	2.15849e-25	1.55155e-24
AL683807.1	0.162575	0.502437	1.62784	2.69054e-20	1.30658e-19
RBMS3-AS3	0.989074	0.168985	-2.54918	9.69697e-59	2.01143e-56
AC010336.2	0.0789373	0.221303	1.48724	4.81186e-14	1.46474e-13
MAPT-IT1	0.081418	0.381833	2.22952	0.000790774	0.00109041
AC121247.1	0.582099	0.186998	-1.63824	5.4183e-39	1.09269e-37
ROCR	12.7127	4.86765	-1.38497	5.09573e-28	4.51158e-27
LINC02884	1.99622	0.165209	-3.59491	2.65615e-61	1.28557e-58
AC007285.1	0.107437	0.26214	1.28685	1.21991e-12	3.38035e-12
AC092119.2	0.323817	0.697904	1.10785	3.31393e-16	1.17362e-15
SOX9-AS1	1.45495	0.560023	-1.37741	1.09326e-26	8.48885e-26
AC015813.4	0.155305	0.553821	1.83432	9.14334e-09	1.8568e-08
LINC00987	2.25191	0.895055	-1.3311	2.94974e-49	1.42767e-47
AL359878.2	0.10569	0.227628	1.10683	0.00013111	0.000194853
GAS1RR	0.992551	0.210338	-2.23843	5.9935e-56	6.21612e-54
SUGCT-AS1	0.0809416	0.225895	1.4807	4.9509e-25	3.50669e-24
SNHG26	1.64716	0.388291	-2.08477	5.41925e-51	2.91435e-49
LINC01485	1.9682	0.152284	-3.69204	1.04297e-45	3.78597e-44
AL136115.1	0.154496	0.478734	1.63165	0.000945742	0.00129305
CDKN2B-AS1	0.0596824	0.253717	2.08784	2.58147e-38	4.86791e-37
LINC02528	0.0244049	0.221371	3.18122	3.67034e-19	1.64995e-18
AC233992.3	0.0800945	0.307111	1.93898	1.21912e-22	7.08062e-22
AC109322.1	0.650874	1.68051	1.36845	1.59646e-22	9.23528e-22
AL022341.1	0.350118	0.771244	1.13935	3.54844e-12	9.41926e-12
AP005131.4	0.032939	0.304503	3.20859	0.0391279	0.0449831
AP005131.1	0.0550109	0.336106	2.61113	0.0320611	0.0373318
AL589765.4	0.722616	2.01359	1.47847	3.93606e-26	2.96122e-25
AC005828.4	0.113628	0.265126	1.22237	5.67796e-14	1.71758e-13
AP000941.1	0.511482	0.22802	-1.16552	9.39774e-31	1.01078e-29
CRIM1-DT	9.0965	3.61938	-1.32957	6.89873e-49	3.1303e-47
AC012676.1	0.163439	0.334905	1.035	6.19987e-17	2.32615e-16
AC020765.2	0.432664	0.867202	1.00312	4.03744e-10	9.10305e-10
TAT-AS1	0.538384	0.257728	-1.06278	1.04317e-13	3.09751e-13
ZNF350-AS1	0.361745	1.42026	1.97311	0.000251702	0.000362212
SCAT2	0.273305	0.656476	1.26423	7.9216e-19	3.43348e-18
THSD4-AS1	0.0141333	0.308552	4.44834	0.000500342	0.000701251
AC141930.1	0.740346	1.86977	1.33659	3.66549e-11	9.00558e-11
AC105219.3	0.259396	1.02641	1.98438	2.397e-38	4.57954e-37
AL031846.2	0.654342	0.323488	-1.01633	4.68951e-27	3.86884e-26
AC108134.3	1.33463	0.468678	-1.50977	2.64633e-44	8.00515e-43
AF178030.1	0.117953	2.04596	4.1165	2.05072e-07	3.78355e-07
